# Supplementary material for: Clinical Experience of Patients Receiving Doripenem-Containing Regimens for the Treatment of Healthcare-Associated Infections
Source: PLoS One. 2016 Dec 1;11(12):e0167522. doi: 10.1371/journal.pone.0167522 (PMC5132221; doi:10.1371/journal.pone.0167522)
Supplement: S1 Appendix — (XLSX) [file pone.0167522.s001.xlsx]

## Sheet: 工作表1
Case number	Gender	Age	Body weight	In hospital mortality	14-days mortality	30 day mortality	APACHE II score	cancer	stroke	Gastric ulcer	Liver cirrhosis	HBV	HCV	DM	CHF	CAD	PAOD	COPD	CRF	ESRD	Rheumatologic disease	Steroid	Immunosuppressant	Alcoholism	IVDU	Recent operation	Orthopedic implant	HIV infection	WBC	Hb	Platelet	CRP	PT	BUN	Sodium	Potassium	CL	Glu	Creatininie	ALT	AST	Albumin	Duration of doripenem
1	1	94	60	0	0	0	23	0	0	1	0	0	0	0	0	1	0	0	0	0	0	0	0	0	0	0	0	0	21.6	9.7	283	187.3	NA	23	122.1	4.12	NA	106	1.11	41	50	NA	14
2	1	94	60	0	0	0	15	0	0	1	0	0	0	0	0	1	0	0	0	0	0	0	0	0	0	0	0	0	11.4	12.5	216	86	NA	16	120.9	4.39	NA	96	1.1	61	43	NA	10
3	1	89	52	0	0	0	17	1	0	0	0	0	0	0	0	0	0	0	0	0	0	0	0	0	0	0	0	0	12.9	10.2	270	140.3	NA	14	138.4	3.13	NA	NA	0.59	39	24	2.8	6
4	1	75	66	0	0	0	14	0	0	0	0	0	0	0	0	0	0	0	1	0	0	0	0	0	0	0	0	0	7.1	13.2	170	44.4	NA	29	136.1	3.76	NA	123	0.98	27	36	NA	12
5	1	67	54.8	0	0	0	14	0	0	1	1	0	0	1	0	0	1	0	0	1	0	0	0	0	0	1	0	0	14.4	10	170	267.07	12.7(1.2)	83	139.8	3.81	NA	106	6.25	31	82	2.7	11
6	1	67	65	0	0	0	7	0	0	0	0	0	0	0	0	0	0	0	0	0	0	1	0	0	0	1	0	0	20.3	10.4	135	NA	NA	15	142.5	3.84	NA	221	0.72	26	NA	2.3	4
7	1	87	38	0	0	0	15	1	0	1	0	0	0	0	0	0	0	0	0	0	0	0	0	0	0	0	0	0	12.6	9.8	198	16.1	NA	21	138.4	3.95	NA	156	0.8	92	55	1.9	8
8	1	83	50	0	0	0	17	0	1	0	0	0	0	1	0	0	0	0	0	0	1	1	0	0	0	0	0	0	18.4	8.2	288	172.12	NA	22	128.8	4.9	97.5	153	1.05	26	34	2.7	8
9	0	71	70	0	0	0	16	0	0	0	0	0	0	0	0	1	0	0	0	0	0	1	0	0	0	1	0	0	6.6	8.4	67	19.56	11.7(1.1)	35	147.3	3.96	NA	NA	0.83	18	24	2	6
10	0	71	70	0	0	0	25	0	0	0	0	0	0	0	0	1	0	0	0	0	0	1	0	0	0	1	0	0	7.4	8.5	242	26.35	10.8(1.0)	22	140.7	3.55	103.9	NA	0.76	18	35	2.5	22
11	1	72	70	1	1	1	23	1	0	0	1	1	0	1	0	1	0	0	0	0	0	0	0	0	0	0	0	0	4.4	10.9	45	93.3	13.1(1.3)	19	129	3.63	98.5	87	3.2	493	27	3.3	17
12	0	36	91	0	0	0	4	0	0	0	0	0	0	0	0	0	0	0	0	0	0	0	0	0	0	1	0	0	20.6	13.8	348	46.2	12.0(1.2)	16	134.9	4.15	NA	178	1.6	99	91	NA	9
13	1	69	53	0	0	0	16	0	0	0	0	0	0	1	0	1	0	0	0	0	0	0	0	0	0	0	0	0	8.9	10.4	376	NA	11.6(1.1)	7	136.3	4.34	NA	143	0.48	6	12	1.8	16
14	1	82	63	1	1	1	26	0	1	1	0	0	0	1	0	1	1	0	0	1	0	1	0	0	0	1	0	0	24.9	11.1	151	89.5	13.2(1.3)	68	136.6	4.81	108	252	3.81	31	33	2.5	9
15	1	81	55	1	1	1	20	0	1	0	0	0	0	0	0	1	0	1	0	0	0	0	0	0	0	0	0	0	15.3	10.1	NA	NA	10.9(1.0)	22	115.7	5.47	NA	NA	0.94	NA	NA	NA	7
16	0	79	56	0	0	0	18	0	0	1	0	0	0	1	0	1	1	0	0	0	0	0	0	0	0	1	0	0	9.2	9.4	362	114.01	10.7(1.0)	60	131.3	3.84	NA	175	1.62	12	17	2.5	11
17	0	95	42	0	0	0	12	0	1	0	0	0	0	0	0	1	0	0	0	0	0	1	0	0	0	0	0	0	11.2	12.2	223	NA	NA	25	132.5	4.77	NA	NA	0.81	NA	NA	NA	7
18	1	70	65	0	0	0	14	0	1	1	0	0	0	1	1	1	0	0	0	0	0	0	0	0	0	1	0	0	3.6	10.1	201	18.83	NA	29	132.2	3.46	NA	137	2.86	NA	NA	3.1	5
19	0	59	49	0	0	0	10	1	0	0	1	1	0	0	0	0	0	0	0	0	0	0	0	0	0	1	0	0	1.3	9.1	17	204.67	NA	37	143.1	3.06	NA	139	1.76	8	15	2.8	16
20	1	51	69.5	0	0	0	12	0	1	0	0	0	0	1	0	0	0	0	0	0	0	0	0	0	0	0	0	0	12.1	8.4	173	41.02	NA	27	143.3	3.93	NA	105	1.34	45	25	4.1	11
21	1	65	83	0	0	0	18	0	0	0	0	0	0	1	0	0	0	0	0	0	0	1	0	0	0	1	0	0	18.6	10.8	235	99.35	NA	78	142.2	2.47	NA	297	1.43	27	19	2.3	15
22	1	89	48	0	0	0	12	0	1	0	0	0	0	0	0	0	0	0	0	0	0	0	0	0	0	0	0	0	8.8	11.2	98	135.4	NA	NA	135.7	2.65	NA	151	1.3	33	NA	NA	7
23	1	82	41	0	0	0	15	0	1	0	0	0	0	0	0	0	0	0	0	0	0	0	0	0	0	0	0	0	18.8	9.5	418	21.83	NA	21	136.3	5	98.7	NA	0.85	34	NA	2.4	5
24	1	72	77.5	0	0	0	6	0	0	0	0	0	0	1	0	1	0	0	0	0	0	0	0	0	0	1	0	0	11.8	10.2	114	117.57	NA	15	134.3	4.59	103.8	289	1.27	28	22	NA	9
25	0	86	43	0	0	0	11	1	0	0	0	0	0	1	0	0	0	0	0	0	0	0	0	0	0	0	0	0	4.9	9.5	574	1.99	NA	12	134.5	5.33	NA	125	0.4	6	NA	NA	6
26	1	92	65	0	0	0	12	1	0	0	1	0	1	1	0	1	0	1	0	0	0	0	0	0	0	0	0	0	4.6	10.7	71	12.36	NA	47	145.6	3.82	NA	219	2.56	NA	NA	2.5	8
27	1	78	60	0	0	0	16	0	1	0	0	0	0	1	0	1	0	1	0	0	0	1	0	0	0	0	0	0	13.9	5	157	120.18	NA	43	137.1	4.9	NA	178	1.11	24	21	3.1	8
28	1	78	65	0	0	0	12	1	1	0	0	0	0	1	0	0	0	0	0	0	0	0	0	0	0	1	0	0	6.6	10	241	NA	10.0(0.9)	33	138.4	4.72	105	112	1.93	11	17	NA	3
29	1	78	68	0	0	0	14	1	1	0	0	0	0	1	0	0	0	0	0	0	0	0	0	0	0	1	0	0	7	9.8	147	NA	NA	21	141.4	4.85	NA	106	1.55	NA	NA	NA	11
30	1	78	66.3	0	0	0	22	1	1	0	0	0	0	1	0	0	0	0	0	0	0	0	0	0	0	1	0	0	11.5	10.5	54	NA	12.2(1.2)	36	135.7	3.9	103.7	195	4.23	7	13	2.3	9
31	0	79	73	0	0	0	20	0	0	0	0	0	0	1	0	0	0	0	0	0	0			0	0	0	0	0	21.9	10.1	462	59.1	10.6(1.0)	34	135.8	4.74	NA	191	1.8	102	80	2.1	5
32	1	85	61.9	0	0	0	21	0	1	0	0	0	0	1	0	0	0	0	0	0	0	0	0	0	0	0	0	0	12.4	9.6	188	10	NA	49	135.8	5.07	99.8	205	1.7	56	33	3.1	8
33	0	76	63	0	0	0	17	1	1	0	0	0	0	1	0	0	0	0	0	0	0	0	0	0	0	1	0	0	21.3	9.4	199	136.65	NA	16	129.8	3.51	NA	259	0.71	79	33	1.9	8
34	0	47	50	0	0	0	10	0	0	1	0	0	0	0	0	0	0	0	0	0	0	1	0	0	0	1	0	0	18.1	9.7	454	NA	NA	9	137.7	3.27	97.8	136	0.47	159	30	2.6	11
35	1	60	58	0	0	0	18	0	0	1	0	0	0	0	0	0	0	1	0	1	0	1	0	0	0	0	0	0	13.2	9.4	226	28.2	NA	63	134.7	4.16	NA	99	5.3	NA	NA	1.9	10
36	1	90	NA	1	1	1	21	0	0	0	0	0	0	0	0	0	0	0	0	0	0	0	0	0	0	0	0	0	21.8	11.6	340	252.79	NA	21	136.4	4.8	NA	126	1.07	31	29	2.5	17
37	0	80	63	1	1	1	36	0	1	0	0	0	0	0	0	1	0	0	0	0	0	0	0	0	0	0	0	0	20.9	8.3	550	42.3	NA	221	152.7	5.25	NA	196	4.95	13	72	3	12
38	1	67	67	1	1	1	18	0	0	1	0	0	0	1	0	1	0	0	0	2	0	1	0	0	0	0	1	0	17.9	9.9	113	484.4	12.2(1.1)	45	140.5	2.5	92.2	154	6.16	98	74	2.9	21
39	1	65	71.3	1	0	0	13	0	1	1	0	0	0	0	0	0	0	0	0	0	0	1	0	0	0	0	0	0	13.1	10.2	236	36.94	NA	22	129.1	4.15	NA	107	1.07	NA	NA	2.8	9
40	0	85	44.4	0	0	0	27	0	0	1	0	0	0	0	0	1	1	0	0	1	0	1	0	0	0	1	0	0	9.4	11.1	38	217.52	12.8(1.2)	54	133.5	3.03	94.7	142	4.42	74	128	2.3	13
41	0	85	44.4	0	0	0	28	0	0	1	0	0	0	0	0	1	1	0	0	1	0	1	0	0	0	1	0	0	12.2	5.1	114	36.1	NA	162	128.3	3.51	98.2	NA	6.97	24	44	2.4	6
42	1	62	70	0	0	0	18	0	0	0	0	1	0	0	0	1	0	0	0	0	0	0	0	0	0	0	0	0	14.7	13.4	107	111.1	NA	28	134.3	3.7	NA	124	2.8	44	NA	NA	10
43	1	82	60	1	1	1	21	1	1	1	0	0	0	0	0	0	0	0	0	0	0	0	0	0	0	0	0	0	7.6	10.5	46	20.78	11.6(1.2)	17	135.2	3.09	105.7	202	0.67	43	35	2.2	5
44	1	84	42.5	0	0	0	14	0	1	0	0	0	0	1	0	0	1	0	0	0	0	0	0	0	0	0	0	0	11.6	8.4	NA	91.98	10.7(1.0)	29	139	4.42	107	90	1.04	17	17	NA	12
45	0	71	97	0	0	0	13	0	0	1	1	0	1	1	1	0	0	0	0	0	0	0	0	0	0	0	0	0	10.7	13.2	84	14	12.9(1.3)	16	132.1	3.28	103.8	122	0.73	71	123	2.3	10
46	0	71	97	1	0	1	15	0	0	1	1	0	1	1	1	0	0	0	0	0	0	0	0	0	0	0	0	0	2.7	9	48	16.37	13.6(1.3)	16	135	3.06	NA	115	0.81	34	48	2.4	20
47	1	77	64	0	0	0	15	1	0	0	0	0	0	0	0	1	0	0	0	0	0	0	0	0	0	1	0	0	9	11.9	167	102	11.0(1.1)	20	136.4	3.47	NA	122	1.09	13	21	NA	11
48	1	78	65	0	0	0	18	0	1	0	0	0	0	1	0	0	0	1	0	0	0	0	0	0	0	0	0	0	11.5	12.9	335	40.2	NA	18	124.7	2.81	NA	259	1.15	NA	NA	2.7	12
49	1	46	55	0	0	0	11	0	0	0	0	0	0	0	0	0	0	0	0	0	0	0	0	1	0	0	1	0	7.9	9	178	54.4	12.9(1.2)	15	136.6	2.87	NA	NA	1.3	3	NA	2.2	5
50	1	57	61.5	0	0	0	12	0	0	0	0	0	0	0	0	0	0	0	0	0	0	1	0	0	0	1	0	0	15.1	10.1	145	NA	NA	25	139.4	4.06	NA	NA	0.74	31	24	2.2	12
51	1	66	68	0	0	0	13	0	0	0	0	0	0	1	0	0	0	1	0	0	0	0	0	0	0	1	0	0	15.1	9.7	167	84.1	NA	13	137.8	4.65	104.8	119	1.7	16	25	2.9	14
52	1	83	53.3	1	1	1	28	1	0	1	0	0	0	0	0	0	0	1	0	0	0	1	1	0	0	1	0	0	32.2	10.3	345	127.7	NA	153	140.7	4.24	NA	300	3.79	28	41	2.2	18
53	1	74	61.5	0	0	0	16	0	0	1	0	0	0	0	0	0	0	1	1	0	0	1	0	0	0	0	0	0	12	15.3	134	113.01	NA	27	147	2.52	103.8	NA	1.02	55	42	1.9	5
54	0	67	45	0	0	0	13	0	0	0	0	0	0	0	0	0	0	0	0	0	0	0	0	0	0	0	0	0	24	12	293	84.67	NA	10	141.2	4.67	108.9	108	0.34	NA	NA	2.7	8
55	0	77	51.6	0	1	1	23	1	0	1	0	0	0	1	1	0	0	0	0	0	0	0	0	0	0	0	0	0	7.8	9.8	34	53.44	12.1(1.2)	105	134	4.33	NA	137	7.34	NA	NA	2.7	6
56	0	74	70	0	0	0	8	1	0	0	0	0	0	0	0	0	0	0	0	0	0	0	0	0	0	1	0	0	17.4	10.1	159	NA	NA	11	133	3.16	NA	87	1.29	23	29	NA	18
57	1	73	50	0	0	0	10	0	1	1	0	0	0	1	1	1	0	0	0	0	0	0	0	0	0	0	0	0	8.7	8.8	210	3.5	NA	21	143.3	3.88	NA	144	1.14	NA	NA	2.7	8
58	1	81	67	0	0	0	18	0	1	0	0	0	0	0	1	1	0	1	1	1	0	1	0	0	0	0	0	0	14.6	8.8	119	88.34	10.1(0.9)	74	140.1	4.53	100.3	96	5.04	10	16	2.7	4
59	1	71	45	0	0	0	6	1	0	1	0	0	0	1	0	0	0	1	0	0	0	1	0	0	0	0	0	0	13.1	12.1	159	36.3	NA	21	146.4	4.67	NA	231	1.43	NA	NA	NA	10
60	1	71	45	0	0	0	10	1	0	1	0	0	0	1	0	0	0	1	0	0	0	1	0	0	0	0	0	0	5.2	9.8	75	15.19	NA	18	154.1	3.53	NA	72	1.35	12	13	3.1	11
61	1	71	45	0	0	0	8	1	0	0	0	0	0	1	0	0	0	1	0	0	0	0	0	0	0	0	0	0	5.8	12	79	23.9	NA	16	136.3	2.79	NA	173	1.47	16	18	2.7	12
62	1	71	45	0	0	0	13	1	0	0	0	0	0	1	0	0	0	1	0	0	0	0	0	0	0	0	0	0	23.1	11.7	190	6.87	NA	25	145.5	3.98	NA	117	1.25	10	16	3.1	12
63	0	56	48.9	0	0	0	20	1	0	0	0	0	0	0	0	0	0	0	0	1	0	0	1	0	0	0	0	0	11	6.9	199	40.93	NA	34	129.8	5.68	NA	NA	8.77	55	38	2	5
64	0	71	59.5	0	0	0	5	1	0	1	0	0	0	0	0	0	0	0	0	0	0	0	0	0	0	1	1	0	12.1	10.7	332	111.4	NA	37	133.4	4.28	NA	124	1.13	38	29	NA	11
65	0	73	40	0	0	0	8	1	0	0	0	0	0	0	0	0	1	0	0	0	0	0	0	0	0	0	1	0	19.8	7.8	396	85.7	NA	NA	133.1	3.7	101.8	125	0.9	NA	NA	2.5	14
66	1	78	67	0	0	0	11	0	1	0	0	0	0	1	0	0	0	0	0	0	0	0	0	0	0	0	0	0	9.3	10.4	371	26.84	NA	8	143.7	3.35	NA	108	0.83	42	31	NA	6
67	1	79	76.5	1	1	1	34	1	0	1	0	0	0	1	1	0	0	1	1	0	0	1	1	0	0	0	0	0	8.2	8.7	52	42.6	NA	73	138.8	3.72	109.9	199	3.71	NA	NA	1.6	8
68	1	82	66	0	0	0	6	0	1	0	0	0	0	0	0	1	0	0	0	0	0	1	0	0	0	1	0	0	5.2	9.9	132	NA	NA	11	136.7	3.14	NA	148	0.71	NA	NA	NA	15
69	1	85	NA	0	0	0	12	0	1	0	0	0	0	0	0	0	0	0	0	0	0	0	0	0	0	0	0	0	10.6	12.3	220	97.09	NA	12	131.4	4.67	NA	166	0.95	26	NA	NA	10
70	0	78	40	1	0	1	26	0	0	0	0	0	0	0	0	0	0	0	0	0	0	1	0	0	0	1	0	0	7.9	8.9	187	127.9	NA	68	121.6	4.93	NA	NA	2.76	NA	NA	NA	7
71	0	55	44	0	0	0	14	1	0	0	0	0	0	1	0	0	0	0	0	0	0	1	1	0	0	0	0	0	30.4	10.2	197	31.91	NA	17	140.9	3.37	NA	90	0.65	NA	NA	2.6	10
72	1	79	62.5	0	0	0	11	0	0	0	0	0	0	1	0	0	0	1	0	N	0	0	0	0	0	0	0	0	25.4	14.3	260	80	NA	94	142.1	3.97	NA	341	1.06	29	15	NA	5
73	0	94	NA	1	1	1	23	0	1	0	0	0	0	0	0	0	0	0	0	0	0	0	0	0	0	0	0	0	19.7	13.4	156	NA	NA	NA	128.4	5.22	NA	112	0.7	40	NA	NA	12
74	1	73	57	0	0	0	19	0	1	1	0	0	0	1	0	0	0	0	0	0	0	1	0	0	0	0	0	0	6	8.5	305	7.44	NA	NA	136.3	3.26	NA	108	3.58	NA	NA	NA	7
75	0	81	48.1	1	1	1	18	0	1	0	0	0	0	1	0	1	0	0	0	0	0	1	0	0	0	0	0	0	10.4	6.1	399	40.92	NA	26	140.9	4.74	NA	546	0.56	NA	NA	NA	3
76	1	75	90	0	0	0	28	1	0	0	0	0	0	1	0	0	0	0	0	0	0	1	0	0	0	0	0	0	12.8	8.4	77	57.48	NA	57	155.3	3.12	99.3	359	2.19	14	70	2.7	8
77	0	62	72	0	0	0	12	1	0	0	0	0	0	0	0	0	0	0	0	0	0	0	1	0	0	1	0	0	1	9.6	57	90.8	NA	NA	132.8	3.78	NA	153	1.3	23	19	NA	9
78	1	50	67	0	0	0	11	0	0	0	1	0	1	0	0	0	0	0	0	0	0	0	1	0	1	1	1	1	4.9	13.1	56	NA	12.1(1.2)	14	131	4.01	101	125	2.2	34	71	NA	16
79	1	56	34	0	0	0	9	0	0	0	0	0	0	0	0	0	0	0	0	0	0	1	0	0	0	0	0	0	5.3	8.8	167	NA	NA	20	142.9	3.09	NA	121	0.91	NA	NA	2.7	5
80	1	76	65	0	0	0	8	0	1	0	0	0	0	0	0	0	0	0	0	0	0	0	0	0	0	1	0	0	13.9	14.9	154	125.42	NA	23	133.5	3.97	NA	142	1.43	22	NA	NA	12
81	1	70	67.5	0	0	0	18	1	0	0	0	0	0	1	0	1	0	0	1	0	0	1	0	0	0	1	0	0	16.5	10.8	436	88.72	NA	28	135.5	3.29	98.5	183	1.1	NA	NA	2.8	11
82	1	76	56.3	0	0	0	8	0	1	0	0	0	0	0	0	0	0	1	0	0	0	1	0	0	0	0	0	0	7.4	14.6	199	7.43	NA	17	143.6	3.56	NA	NA	0.81	117	NA	NA	7
83	1	81	43	0	0	0	11	0	0	1	0	0	0	0	0	0	0	1	0	0	0	0	0	0	0	0	0	0	7.9	11.6	196	NA	NA	NA	NA	NA	NA	NA	NA	NA	NA	NA	10
84	1	82	43	0	0	0	13	1	0	1	0	0	0	0	0	0	0	1	0	0	0	0	0	0	0	0	0	0	9.7	11	232	NA	NA	30	132.7	4.5	NA	90	1.35	30	28	NA	9
85	0	75	47.5	0	0	0	22	0	1	0	0	0	0	0	0	0	0	0	0	1	0	0	0	0	0	0	0	0	9.5	9.8	144	47.3	NA	NA	142.8	5.16	NA	134	NA	103	NA	NA	12
86	1	84	55	0	0	0	12	0	1	0	0	0	0	1	0	0	0	0	0	0	0	0	0	0	0	0	0	0	12.6	10.1	116	57.5	NA	16	123.6	4.24	NA	127	0.95	NA	NA	NA	9
87	0	84	48	0	0	0	12	1	1	1	0	0	0	1	0	0	0	0	0	0	0	0	0	0	0	0	1	0	9.6	11.8	268	NA	NA	14	138.4	3.65	NA	275	0.55	NA	NA	NA	5
88	1	67	51	0	0	0	23	0	1	0	0	0	0	1	0	0	0	0	0	0	0	0	0	0	0	0	0	0	21.2	8.6	537	14.1	NA	19	129.3	5.89	NA	484	2	14	18	NA	12
89	0	32	87	0	0	0	16	1	0	0	0	0	0	0	0	0	0	0	0	0	0	0	1	0	0	0	0	0	0.4	8.8	10	109	NA	7	136.2	3.63	NA	NA	0.55	NA	NA	2.7	6
90	1	82	50	1	1	1	19	0	1	1	0	0	0	0	0	0	0	1	0	0	0	0	0	0	0	0	0	0	13.8	9.2	230	NA	NA	9	125	4.78	NA	112	0.6	10	20	NA	8
91	0	53	47	0	0	0	16	0	1	0	0	0	0	1	0	0	0	0	0	2	0	0	0	0	0	0	0	0	19.1	8	256	71.06	NA	82	131.6	3.63	NA	144	7.46	161	145	2.2	12
92	1	78	69	0	0	0	25	1	0	0	0	0	0	1	0	0	1	0	0	0	0	0	0	0	0	0	0	0	28.4	15.6	527	62	12.7(1.3)	29	107.1	5.37	80.7	218	1.4	158	73	2.7	14
93	0	86	58	0	0	0	13	0	0	0	0	0	0	1	0	0	0	0	0	0	0	0	0	0	0	0	0	0	12	12.3	316	NA	NA	16	142.2	2.9	NA	103	0.7	17	17	NA	13
94	0	86	55	0	0	0	12	0	0	0	0	0	0	1	0	0	0	0	0	N	0	0	0	0	0	0	0	0	10.5	13.1	300	5.8	9.4(0.9)	14	131.6	3.93	92.9	174	0.69	9	13	NA	7
95	0	86	55	0	0	0	12	0	0	0	0	0	0	1	0	0	0	0	0	N	0	0	0	0	0	0	0	0	12	12.1	431	39.5	9.47(0.9)	24	143.4	4	NA	145	0.95	14	8	NA	12
96	0	60	50	0	0	0	16	0	1	1	0	0	0	1	1	1	0	0	0	1	0	0	0	0	0	0	0	0	7.8	10.2	107	2.6	NA	97	136.9	4.33	94.9	221	3.83	NA	15	2.8	9
97	0	74	51	0	0	0	14	0	0	1	1	0	0	0	0	0	1	0	0	0	0	1	0	0	0	1	0	0	11	9.3	157	69.9	15.6(1.5)	26	141.2	3.1	NA	168	0.62	15	21	2	26
98	0	79	45	0	0	0	10	1	0	0	0	0	0	0	0	0	0	0	0	0	0	0	0	0	0	0	0	0	8.4	14.9	146	NA	10.5(1.0)	21	143	3.92	107.2	101	1.17	231	115	NA	3
99	1	76	41	0	0	0	14	0	1	0	0	0	0	1	0	0	0	0	0	0	0	0	0	0	0	0	0	0	21.3	12.9	379	79.2	11.7(1.1)	12	133.5	4.69	98.4	216	1.24	69	69	2.4	3
100	1	82	50	1	1	1	22	1	1	0	0	0	0	0	0	0	0	0	0	0	0	0	0	0	0	0	0	0	10.3	8.4	92	NA	NA	NA	111	3.28	NA	160	1.2	7	NA	NA	3
101	1	75	40	0	0	0	19	0	1	0	0	0	0	1	0	0	0	0	0	0	0	0	0	0	0	1	0	0	9.2	8.7	534	40.59	NA	18	152.6	4.24	NA	NA	0.55	NA	NA	2.7	10
102	0	83	46.8	0	0	0	12	0	0	0	0	0	0	0	0	1	0	0	0	0	0	0	0	0	0	0	0	0	8.5	10.4	243	126.18	NA	20	141.9	4.45	NA	136	0.51	19	41	3.2	9
103	0	83	45	0	0	0	18	0	0	0	0	0	0	0	0	1	0	0	0	0	0	0	0	0	0	0	0	0	9.5	8.9	334	25.1	NA	15	130	4.95	NA	121	0.51	21	NA	3.1	4
104	1	48	76	0	0	0	4	1	0	0	1	1	0	0	0	0	0	0	0	0	0	1	0	0	0	0	0	0	13.5	11	221	272.45	NA	13	137.3	3.96	NA	122	1.2	180	83	NA	7
105	0	67.6	63	0	0	0	10	1	0	1	1	1	0	1	0	0	0	0	0	0	0	0	0	0	0	1	0	0	7.7	9.4	115	10.66	NA	51	123.3	5.24	NA	225	1.8	27	45	2.5	7
106	0	96	75	0	0	0	19	0	0	0	0	0	0	1	1	0	0	0	0	1	0	0	0	0	0	0	0	0	9.8	12.2	258	11.47	NA	100	134.1	2.35	NA	358	5.19	NA	NA	3.9	7
107	1	40	35	0	0	0	3	0	0	0	0	0	0	0	0	0	0	0	0	0	0	1	0	0	0	0	0	0	9.2	10.4	129	64.03	10.7(1.1)	19	144.8	3.24	NA	134	0.75	65	37	NA	4
108	1	59	74.2	0	0	0	5	1	0	1	0	0	0	0	0	0	0	0	0	0	0	0	0	0	0	0	0	0	13.6	10.1	42	NA	NA	25	133.3	3.02	NA	138	1.46	10	55	2.7	13
109	1	81	55	0	0	0	15	0	0	0	0	0	0	1	0	0	0	0	0	0	0	0	0	0	0	0	0	0	10.5	9.7	307	NA	NA	16	127.3	4.01	NA	126	0.9	12	18	NA	5
110	1	75	37	0	0	0	13	1	0	0	0	0	0	1	0	0	0	0	0	0	0	0	0	0	0	0	0	0	17.3	10.2	306	235.81	NA	15	131.1	3.75	NA	147	0.58	17	NA	2.5	11
111	1	76	52.9	0	0	1	15	1	1	0	0	0	0	0	0	0	0	1	0	0	0	0	0	0	0	0	0	0	7.9	7.9	218	27.6	NA	12	138.8	4.48	NA	NA	0.68	56	31	NA	4
112	1	76	52.9	1	1	1	19	1	1	0	0	0	0	0	0	0	0	1	0	N	1	1	0	0	0	0	0	0	8.7	8.1	NA	119.18	NA	7	143.7	2.71	NA	NA	0.7	61	78	NA	5
113	0	64	60	0	0	0	18	0	0	1	0	0	0	1	1	1	0	0	0	0	0	0	0	0	0	0	0	0	9.6	7.9	157	114.3	NA	85	137.2	4.6	NA	195	9.64	5	20	NA	10
114	1	83	58.9	0	0	0	15	1	0	0	0	0	0	0	1	1	0	1	0	0	0	0	0	0	0	0	0	0	4.7	9.5	154	95.2	NA	22	128.8	4.61	NA	121	0.9	21	38	3.4	7
115	1	84	53	0	0	0	15	0	0	0	0	0	0	1	0	0	0	0	0	0	0	1	0	0	0	0	0	0	7.6	11.7	263	51.3	NA	15	142.2	3.13	103	117	0.79	72	42	3.4	9
116	0	90	50	0	0	0	12	0	1	0	0	0	0	0	0	0	0	0	0	0	0	0	0	0	0	0	0	0	15.9	10.6	370	127.5	NA	28	137.8	4.37	NA	206	0.98	13	29	NA	7
117	0	81	53	0	0	0	18	0	0	0	0	0	0	0	0	0	0	1	0	0	0	0	0	0	0	0	0	0	31.1	10.7	170	214.9	NA	44	128.8	3.2	103.9	170	1.76	135	115	2.4	9
118	0	69	50	0	0	0	17	0	0	0	0	0	0	0	0	0	0	0	0	0	0	0	0	0	0	0	0	0	10.9	9.1	369	32.28	NA	10	140	4.02	NA	135	0.62	26	NA	NA	12
119	1	70	44.2	0	0	0	21	1	1	0	0	0	0	0	0	0	0	0	0	0	0	0	0	0	0	0	0	0	14.1	13.1	293	12.05	NA	17	138.5	4.39	NA	218	0.65	NA	NA	2.7	14
120	1	87	53	0	0	0	9	1	0	1	0	0	0	0	0	0	0	0	0	0	0	0	0	0	0	0	0	0	11.1	9.8	407	177.6	NA	32	136.5	3.81	NA	110	1.32	27	35	2.7	5
121	1	52	55	1	1	1	10	0	1	1	1	0	0	1	0	1	0	0	0	1	0	0	0	0	0	0	0	0	11.9	8.3	61	23.72	15.7(1.4)	40	142.8	3.03	NA	106	6.12	NA	NA	2.8	7
122	1	66	67	1	1	1	18	0	1	1	0	0	0	1	0	1	0	0	0	1	0	0	0	0	NA	0	0	0	12.4	9.2	301	17.2	NA	NA	125.5	3.97	NA	204	NA	112	112	NA	5
123	1	77	NA	0	0	0	13	0	1	0	0	0	0	1	0	0	0	0	0	0	0	0	0	0	0	0	0	0	6.8	10.1	144	82.7	NA	8	131.9	3.36	NA	117	1.02	27	29	NA	10
124	1	43	65	0	0	0	14	0	0	1	0	0	0	0	1	0	0	0	0	0	1	1	0	0	0	1	0	0	18.4	8.7	187	NA	NA	150	135.4	4.03	NA	NA	4.25	652	NA	2.3	7
125	0	58	48	0	0	0	6	1	0	0	0	0	0	0	0	0	0	0	0	0	0	0	0	0	0	1	0	0	9	10	286	76.7	NA	14	138.6	3.48	NA	160	0.47	84	38	3.1	11
126	0	58	48	0	0	0	5	1	0	0	0	0	0	0	0	0	0	0	0	0	0	0	0	0	0	1	0	0	8.2	10	351	3.67	NA	20	140.1	3.91	NA	126	0.49	61	36	2.9	8
127	1	83	62	0	0	0	6	0	1	0	0	0	0	0	1	1	0	0	0	0	1	1	0	0	0	1	0	0	7.8	11.1	96	4.36	NA	23	142.4	3.62	NA	NA	1.16	NA	NA	3.7	12
128	0	68	75	0	0	1	11	1	0	0	0	0	0	1	0	0	0	0	0	0	0	0	0	0	0	0	0	0	8.4	10.1	218	NA	NA	15	129.2	2.97	NA	87	0.69	NA	NA	NA	6
129	0	80	60	1	0	1	15	1	0	0	0	0	0	0	0	0	0	0	0	0	0	0	1	0	0	0	1	0	35	11.1	348	68.3	NA	21	115.5	3.97	NA	158	0.81	11	23	3.2	8
130	0	84	57	0	0	0	8	0	0	0	0	0	0	0	0	0	0	0	0	0	0	0	0	0	0	0	0	0	8.4	12.4	174	24.7	NA	NA	137.5	3.72	NA	136	1	39	NA	NA	5
131	0	69	52	0	0	0	5	0	1	0	0	0	0	1	0	0	0	0	0	0	1	0	1	0	0	1	1	0	7.8	10	367	20.65	NA	NA	136.7	3.99	NA	97	1.28	21	NA	NA	40
132	0	82	51	0	0	0	6	0	0	0	0	0	0	0	0	0	0	0	0	0	0	0	0	0	0	1	0	0	7	12.9	325	NA	NA	22	133.5	4.51	94.9	NA	0.72	NA	NA	NA	5
133	0	75	68	0	0	0	10	0	1	0	0	0	0	0	0	0	0	0	0	0	0	0	0	0	0	0	0	0	23.3	11.4	134	173.37	10.2(1.0)	18	142.3	3.5	NA	178	0.79	15	17	2.7	8
134	1	66	61	0	0	0	15	0	0	0	0	0	0	1	0	0	0	0	0	0	0	0	0	0	0	0	0	0	12.4	13.5	225	NA	NA	NA	126.8	4.19	NA	140	1.7	12	NA	NA	7
135	0	89	50.5	0	0	0	13	1	1	0	0	0	0	1	0	0	0	0	0	0	0	0	0	0	0	0	0	0	5.6	10.4	303	NA	NA	12	135.2	3.24	NA	99	0.63	12	21	2.7	9
136	0	79	51	0	0	1	20	0	1	0	0	0	0	0	0	1	0	0	0	1	0	0	0	0	0	0	0	0	19.3	9	211	312.16	NA	NA	135.2	3.62	96.3	125	NA	NA	NA	2.6	16
137	0	69	52	0	0	0	14	1	1	0	0	0	0	1	0	1	0	0	0	0	0	0	0	0	0	1	0	0	9.9	7.4	189	37.6	NA	29	144.7	3.41	NA	175	0.96	78	102	1.9	12
138	0	74	45	0	0	0	13	1	1	0	0	0	0	0	0	0	0	1	1	0	0	1	0	0	0	0	0	0	10.7	11.4	390	2.16	NA	21	144.1	4.09	98.3	113	0.41	37	27	3.3	9
139	1	55	55	0	0	0	7	1	0	0	0	0	0	0	0	0	0	0	0	0	0	0	0	0	0	1	0	0	12.8	8.3	446	210.8	NA	20	136.4	2.87	96.3	NA	1.1	68	NA	2.4	8
140	1	54	73	0	0	0	4	0	0	0	0	0	0	0	0	0	0	0	0	0	0	0	0	0	0	0	0	0	7.9	11.9	150	239.98	NA	10	131.1	4.06	NA	NA	0.88	NA	NA	2.9	10
141	0	71	51.8	0	0	0	16	1	0	0	0	0	0	0	0	0	0	0	0	0	0	1	0	0	0	0	0	0	7.2	12.2	95	60.57	NA	22	139	3.65	NA	NA	2.23	NA	NA	NA	4
142	1	78	53.2	1	1	1	22	1	1	0	0	0	0	0	0	0	0	0	0	0	0	0	1	0	0	0	0	0	132.2	13.3	88	72.2	12.8(1.3)	100	133.1	4.53	NA	153	3.8	15	NA	NA	4
143	1	63	64.6	0	0	0	10	0	1	0	0	0	0	0	0	0	0	0	0	0	0	0	0	0	0	0	0	0	10.5	9.4	310	16.61	NA	17	147.8	3.64	108	118	1.02	48	28	3	8
144	1	59	57	0	0	0	13	0	0	1	0	0	0	0	0	0	0	0	0	0	0	0	0	0	0	1	0	0	9.5	11.7	371	3.68	NA	7	140.1	3.63	92.8	123	0.51	40	35	NA	6
145	0	77	37.2	0	0	0	16	1	0	1	0	0	0	0	0	0	0	0	0	0	0	0	0	0	0	0	0	0	15.3	8.5	78	182.3	NA	60	137.9	3.85	NA	133	1.8	23	22	2.8	7
146	1	68	55	0	0	0	23	0	1	1	0	0	0	1	0	0	1	0	0	0	0	0	0	0	0	0	0	0	6.9	10	342	44.42	11.4(1.1)	15	143.8	2.78	NA	249	0.76	13	17	2.5	8
147	1	65	49.4	0	0	0	12	0	0	0	0	0	0	0	0	0	0	0	0	0	0	0	0	0	0	1	0	0	6.4	9.1	60	94.13	NA	16	134.6	3.15	NA	NA	0.87	162	59	NA	11
148	1	81	56.4	0	0	0	13	0	0	1	0	0	0	0	0	0	1	0	1	0	1	1	0	0	0	1	0	0	14.1	11.7	218	60.77	NA	48	134.1	4.07	94.3	128	2.2	79	69	2.4	9
149	0	62	48	0	0	0	21	1	0	0	0	0	0	0	0	0	0	0	0	0	0	0	0	0	0	0	0	0	14.3	7.9	169	NA	NA	14	128.7	3.24	NA	NA	0.53	48	50	2.4	9
150	0	76	54	0	0	0	13	1	0	0	0	0	0	0	0	0	0	0	0	0	0	0	0	0	0	0	0	0	10.3	9.6	246	NA	10.2(1.0)	15	136.2	3.53	NA	170	0.63	22	21	2.3	13
151	0	76	54	0	0	0	12	1	0	0	0	0	0	0	0	0	0	0	0	0	0	0	0	0	0	0	0	0	7.5	10	400	>250	NA	21	125.2	3.12	NA	106	0.89	10	NA	NA	12
152	1	87	40	0	0	0	20	0	1	0	0	0	0	1	0	0	1	1	0	0	0	0	0	0	0	0	0	0	19	8.3	425	124.55	NA	16	139.3	2.77	NA	181	0.86	<4	20	NA	14
153	1	87	40.85	0	0	0	15	0	0	0	0	0	0	0	0	0	0	0	0	0	0	0	0	0	0	0	0	0	5.4	8.9	283	NA	NA	24	140.5	3.86	NA	94	1.04	50	NA	NA	5
154	1	72	67	0	0	0	13	1	0	1	0	0	0	0	0	0	1	0	1	0	0	1	0	0	0	1	0	0	9.8	8.1	149	90.23	NA	36	131.9	3.26	99	195	1.2	NA	NA	2.4	15
155	1	72	59.1	0	0	0	11	1	0	1	0	0	0	0	0	0	1	0	0	0	0	1	0	0	0	0	0	0	14.5	9.9	74	3.09	NA	44	152.5	3.03	113.3	NA	1.17	NA	NA	NA	7
156	0	87	55	0	0	0	17	0	1	0	0	0	0	0	0	0	0	1	0	0	0	0	0	0	0	1	0	0	11.3	12.4	236	130.95	NA	15	135.6	3.11	96.1	248	0.66	54	48	2.3	8
157	0	77	70	0	0	0	15	0	1	0	0	0	0	1	0	0	0	0	0	0	0	0	0	0	0	0	0	0	7.6	11.4	287	18.2	NA	6	139.7	3.15	94.8	244	0.45	21	18	NA	13
158	1	65	73.5	0	0	0	9	1	0	0	0	0	0	1	0	0	0	0	0	0	0	0	0	0	0	0	0	0	13.3	10.9	198	NA	NA	19	135.7	3.72	NA	243	1.12	NA	NA	2.5	7
159	0	74	70.5	0	0	0	11	0	0	0	0	0	0	0	0	0	0	0	0	0	0	0	0	0	0	1	1	0	3.6	9.3	143	91.72	NA	32	127.1	4.41	NA	NA	0.56	100	50	1.6	22
160	1	77	51	0	0	0	15	0	1	0	0	0	0	1	0	0	0	0	0	0	0	0	0	0	0	0	0	0	16.5	14.1	279	NA	NA	13	141.3	4.22	NA	100	0.88	NA	NA	NA	15
161	1	79	84	0	0	0	11	1	0	0	0	0	0	1	0	0	0	0	0	0	0	0	0	0	0	1	0	0	5.6	9.8	166	NA	NA	23	147.5	3.68	NA	124	2.41	15	40	2.6	5
162	1	57	67	0	0	0	9	1	0	0	1	1	0	0	0	0	0	0	0	0	0	0	1	0	0	0	0	0	17	11	61	NA	15.1(1.5)	35	134.2	NA	NA	NA	1.08	146	217	NA	8
163	1	64	41	0	0	0	12	1	0	0	0	0	0	0	0	0	0	0	0	0	0	0	0	0	0	0	0	0	21.8	9.3	218	319.86	NA	13	128.8	3.46	NA	NA	0.58	36	NA	NA	13
164	1	78	70	0	1	1	20	1	0	0	0	0	0	0	0	0	0	0	0	0	0	0	0	0	0	0	0	0	21	9.6	294	NA	NA	NA	152.6	4.15	NA	83	0.68	NA	NA	NA	6
165	0	83	48	0	0	0	10	1	0	1	0	0	0	1	0	0	0	0	0	0	0	0	0	0	0	1	0	0	10.8	12	327	33.8	NA	25	143.1	3.86	108.1	128	0.64	69	46	3.5	11
166	1	80	73	0	0	0	21	0	1	0	0	0	0	1	0	0	0	0	0	0	0	1	0	0	0	0	0	0	32.1	11.2	74	60.6	NA	92	137.4	3.27	NA	128	4.6	NA	NA	1.9	16
167	1	60	44	0	0	0	11	0	0	0	0	0	0	1	0	0	0	0	0	0	0	0	0	0	0	1			16	12.4	383	NA	NA	21	136.2	4.83	NA	NA	0.77	34	40	NA	6
168	1	91	60	0	0	0	8	0	0	1	0	0	0	0	0	0	0	1	0	0	0	1	0	0	0	0	0	0	9	12.5	100	108.88	NA	15	147.2	4.02	NA	253	0.94	NA	NA	NA	11
169	0	85	62.8	0	0	0	18	0	0	1	0	0	0	1	0	1	0	0	0	0	0	1	1	0	0	0	0	0	11.4	8.6	162	11.06	NA	120	141.8	4.8	102.9	282	3.62	35	49	2.8	8
170	1	66	60	0	0	0	11	0	1	1	0	0	0	1	0	1	0	0	0	0	0	0	0	0	0	1	0	0	16.4	12.9	142	217.8	NA	31	131.8	5.56	97.9	112	1.49	96	115	2.5	5
171	1	18	69	0	0	0	2	0	0	0	0	0	0	0	0	0	0	0	0	0	0	0	0	0	0	1	1	0	NA	NA	NA	NA	NA	NA	NA	NA	NA	NA	NA	NA	NA	NA	9
172	1	31	74	0	0	0	7	0	0	0	0	0	0	0	0	0	0	0	0	0	0	1	0	0	0	1	0	0	8	10	247	NA	NA	19	144.6	3.83	105	NA	0.64	NA	NA	3.1	18
173	1	68	38	0	0	0	14	1	0	0	0	0	0	0	0	0	0	0	0	0	0	0	1	0	0	0	0	0	11.8	8.9	179	NA	12.0(1.2)	75	132.5	3.62	NA	163	2.7	14	NA	NA	12
174	1	61	65	1	1	1	4	0	0	0	0	0	0	1	0	0	0	1	0	0	0	1	0	0	0	0	0	0	9	13	122	9.61	NA	39	146.2	3.47	NA	181	1.08	28	25	NA	15
175	0	86	55	0	0	0	12	0	0	0	0	0	0	1	0	0	0	0	0	0	0	0	0	0	0	0	0	0	11.7	10.2	392	23.1	NA	11	140.2	4.73	95.7	128	0.67	26	59	2.8	7
176	0	50	55	0	0	0	0	0	0	0	0	0	0	0	1	0	0	0	0	0	0	0	0	0	0	0	0	0	5.4	9.9	286	3	10.4(1.0)	9	NA	NA	NA	NA	1.1	NA	NA	NA	5
177	1	50	65	1	1	1	15	0	0	0	1	0	0	0	0	0	0	0	0	0	0	0	0	0	0	0	0	0	10.1	10	78	280.18	NA	22	157.2	3.59	126.6	NA	1.18	20	63	2	13
178	1	78	62	1	1	1	28	0	1	0	0	0	0	0	0	0	0	0	0	0	0	1	0	0	0	0	0	0	30.3	11.1	446	321.27	NA	57	142.6	5.36	NA	154	2.4	NA	NA	2.3	9
179	0	85	59.2	0	0	0	15	0	0	0	0	0	0	1	0	0	0	0	0	0	0	1	0	0	0	1	0	0	4.7	8.1	160	42.18	NA	28	136.5	4.44	98.5	113	0.4	47	73	3.1	8
180	0	64	44	0	0	0	14	1	0	0	0	0	0	0	0	0	0	0	0	0	0	1	0	0	0	1	0	0	9.6	9.2	692	34.41	10.0(0.9)	15	134.9	3.8	NA	119	0.48	105	72	3	11
181	1	73	121.8	0	0	0	12	0	1	0	0	0	0	1	1	0	0	0	0	0	0	1	0	0	0	1	0	0	11.3	12.6	331	68.83	NA	100	141.3	4.23	NA	215	3.01	NA	NA	4	8
182	1	23	45	0	0	0	15	0	0	0	0	0	0	0	0	0	0	0	0	0	0	1	0	0	0	1	0	0	5	10.4	181	2.8	NA	5	147.7	3.4	NA	94	0.45	NA	NA	3.5	8
183	1	65	56.3	0	0	0	17	1	0	0	0	0	0	0	0	0	0	0	0	0	0	1	1	0	0	1	0	0	30.1	9.2	118	>250	NA	26	138.3	3.99	NA	248	1.22	28	37	2.9	9
184	0	73	79.8	0	0	0	18	0	1	1	0	0	0	0	1	1	0	0	0	0	0	1	0	0	0	1	1	0	16.9	8.3	296	106.49	15.4(1.4)	23	143.4	4.47	103.7	87	0.76	11	16	3.1	4
